# Supplementary material for: STRategy: A support system for collecting and analyzing next-generation sequencing data of short tandem repeats for forensic science
Source: PLoS One. 2023 Jul 17;18(7):e0282551. doi: 10.1371/journal.pone.0282551 (PMC10351723; doi:10.1371/journal.pone.0282551)
Supplement: S1 File — (ZIP) [file pone.0282551.s034.zip]

Archive with 62 entries (41 files):
- Length-based allele verification/
- Length-based allele verification/autosomal - diploid/
- Length-based allele verification/autosomal - diploid/1. Allele Frequencies/
- Length-based allele verification/autosomal - diploid/1. Allele Frequencies/autosomal compare result - allele frequencies.xlsx
- Length-based allele verification/autosomal - diploid/1. Allele Frequencies/autosomal_STRAF_result - allele frequencies.xlsx
- Length-based allele verification/autosomal - diploid/1. Allele Frequencies/autosomal_STRategy_result - allele frequencies.csv
- Length-based allele verification/autosomal - diploid/2. Statistical Values/
- Length-based allele verification/autosomal - diploid/2. Statistical Values/autosomal compare result - forensics_parameters.xlsx
- Length-based allele verification/autosomal - diploid/2. Statistical Values/autosomal_STRAF_result - forensics_parameters.xlsx
- Length-based allele verification/autosomal - diploid/2. Statistical Values/autosomal_STRategy_result - forensics_parameters.csv
- Length-based allele verification/autosomal - diploid/3. Raw Data/
- Length-based allele verification/autosomal - diploid/3. Raw Data/autosomal_diploid.csv
- Length-based allele verification/autosomal - diploid/3. Raw Data/autosomal_diploid.txt
- Length-based allele verification/x - diploid/
- Length-based allele verification/x - diploid/1. Allele Frequencies/
- Length-based allele verification/x - diploid/1. Allele Frequencies/x_diploid compare result - allele frequencies.xlsx
- Length-based allele verification/x - diploid/1. Allele Frequencies/x_diploid_STRAF_result - allele_frequencies.xlsx
- Length-based allele verification/x - diploid/1. Allele Frequencies/x_diploid_STRategy_result - allele frequencies.csv
- Length-based allele verification/x - diploid/2. Statistical Values/
- Length-based allele verification/x - diploid/2. Statistical Values/x_diploid compare result - forensics_parameters.xlsx
- Length-based allele verification/x - diploid/2. Statistical Values/x_diploid_STRAF_result - forensics_parameters.xlsx
- Length-based allele verification/x - diploid/2. Statistical Values/x_diploid_STRategy_result - forensics_parameters.csv
- Length-based allele verification/x - diploid/3. Raw Data/
- Length-based allele verification/x - diploid/3. Raw Data/x_diploid.csv
- Length-based allele verification/x - diploid/3. Raw Data/x_diploid.txt
- Length-based allele verification/x - haploid/
- Length-based allele verification/x - haploid/1. Allele Frequencies/
- Length-based allele verification/x - haploid/1. Allele Frequencies/x_haploid compare result - allele frequencies.xlsx
- Length-based allele verification/x - haploid/1. Allele Frequencies/x_haploid_STRAF_result - allele_frequencies.xlsx
- Length-based allele verification/x - haploid/1. Allele Frequencies/x_haploid_STRategy_result - allele frequencies.csv
- Length-based allele verification/x - haploid/2. Statistical Values/
- Length-based allele verification/x - haploid/2. Statistical Values/x_haploid compare result - forensics_parameters.xlsx
- Length-based allele verification/x - haploid/2. Statistical Values/x_haploid_STRAF_result - forensics_parameters.xlsx
- Length-based allele verification/x - haploid/2. Statistical Values/x_haploid_STRategy_result - forensics_parameters.csv
- Length-based allele verification/x - haploid/3. Raw Data/
- Length-based allele verification/x - haploid/3. Raw Data/x_haploid.csv
- Length-based allele verification/x - haploid/3. Raw Data/x_haploid.txt
- Length-based allele verification/y - diploid/
- Length-based allele verification/y - diploid/1. Allele Frequencies/
- Length-based allele verification/y - diploid/1. Allele Frequencies/y_diploid compare result - allele_frequencies.xlsx
- Length-based allele verification/y - diploid/1. Allele Frequencies/y_diploid_STRAF_result - allele_frequencies.xlsx
- Length-based allele verification/y - diploid/1. Allele Frequencies/y_diploid_STRategy_result - allele frequencies.csv
- Length-based allele verification/y - diploid/2. Statistical Values/
- Length-based allele verification/y - diploid/2. Statistical Values/y_diploid compare result - forensics_parameters.xlsx
- Length-based allele verification/y - diploid/2. Statistical Values/y_diploid_STRAF_result - forensics_parameters.xlsx
- Length-based allele verification/y - diploid/2. Statistical Values/y_diploid_STRategy_result - forensics_parameters.csv
- Length-based allele verification/y - diploid/3. Raw Data/
- Length-based allele verification/y - diploid/3. Raw Data/y_diploid.csv
- Length-based allele verification/y - diploid/3. Raw Data/y_diploid.txt
- Length-based allele verification/y - haploid/
- Length-based allele verification/y - haploid/1. Allele Frequencies/
- Length-based allele verification/y - haploid/1. Allele Frequencies/Note for y_haploid.txt
- Length-based allele verification/y - haploid/1. Allele Frequencies/y_haploid compare result - allele_frequencies.xlsx
- Length-based allele verification/y - haploid/1. Allele Frequencies/y_haploid_STRAF_result - allele_frequencies.xlsx
- Length-based allele verification/y - haploid/1. Allele Frequencies/y_haploid_STRategy_result - allele frequencies.csv
- Length-based allele verification/y - haploid/2. Statistical Values/
- Length-based allele verification/y - haploid/2. Statistical Values/y_haploid compare result - forensics_parameters.xlsx
- Length-based allele verification/y - haploid/2. Statistical Values/y_haploid_STRAF_result - forensics_parameters.xlsx
- Length-based allele verification/y - haploid/2. Statistical Values/y_haploid_STRategy_result - forensics_parameters.csv
- Length-based allele verification/y - haploid/3. Raw Data/
- Length-based allele verification/y - haploid/3. Raw Data/y_haploid.csv
- Length-based allele verification/y - haploid/3. Raw Data/y_haploid.txt
