# Supplementary material for: STRategy: A support system for collecting and analyzing next-generation sequencing data of short tandem repeats for forensic science
Source: PLoS One. 2023 Jul 17;18(7):e0282551. doi: 10.1371/journal.pone.0282551 (PMC10351723; doi:10.1371/journal.pone.0282551)
Supplement: S1 File — (ZIP) [file pone.0282551.s034.zip › Length-based allele verification/autosomal - diploid/1. Allele Frequencies/autosomal compare result - allele frequencies.xlsx]

## Sheet: Sheet1
STRategy																													STRAF
	CSF1PO	D10S1248	D12S391	D13S317	D16S539	D17S1301	D18S51	D19S433	D1S1656	D20S482	D21S11	D22S1045	D2S1338	D2S441	D3S1358	D4S2408	D5S818	D6S1043	D7S820	D8S1179	D9S1122	FGA	PentaD	PentaE	TH01	TPOX	vWA		Allele	CSF1PO	D10S1248	D12S391	D13S317	D16S539	D17S1301	D18S51	D19S433	D1S1656	D20S482	D21S11	D22S1045	D2S1338	D2S441	D3S1358	D4S2408	D5S818	D6S1043	D7S820	D8S1179
5																								0.044					5
6																									0.108				6
7				0.008													0.032		0.008				0.028	0.016	0.252				7				0.008													0.032		0.008
8				0.364	0.004				0.004							0.16			0.204				0.056	0.004	0.06	0.588			8				0.364	0.004				0.004							0.16			0.204
9	0.036			0.108	0.18	0.044		0.004		0.004						0.3	0.06	0.004	0.052				0.336		0.428	0.116			9	0.036			0.108	0.18	0.044		0.004		0.004						0.3	0.06	0.004	0.052
9.1														0.012					0.008										9.1														0.012					0.008
9.3																									0.116				9.3
10	0.156			0.112	0.12	0.052	0.004		0.004	0.056				0.208		0.372	0.208	0.028	0.184	0.132	0.04		0.176	0.064	0.036	0.036			10	0.156			0.112	0.12	0.052	0.004		0.004	0.056				0.208		0.372	0.208	0.028	0.184	0.132
10.3														0.004															10.3														0.004
11	0.316			0.22	0.304	0.152			0.064	0.008		0.326446		0.292		0.148	0.3	0.176	0.336	0.084	0.156		0.124	0.312		0.24			11	0.316			0.22	0.304	0.152			0.064	0.008		0.326446280991736		0.292		0.148	0.3	0.176	0.336	0.084
11.1																			0.008										11.1																			0.008
11.3														0.168															11.3														0.168
12	0.404	0.072		0.144	0.288	0.428	0.04	0.044	0.056	0.084				0.132		0.02	0.244	0.14	0.172	0.124	0.404		0.128	0.148		0.02			12	0.404	0.072		0.144	0.288	0.428	0.04	0.044	0.056	0.084				0.132		0.02	0.244	0.14	0.172	0.124
12.2								0.008																					12.2								0.008
12.3														0.004															12.3														0.004
13	0.072	0.336		0.04	0.092	0.268	0.128	0.284	0.116	0.312		0.0247934		0.008	0.004		0.148	0.152	0.024	0.204	0.348		0.096	0.092					13	0.072	0.336		0.04	0.092	0.268	0.128	0.284	0.116	0.312		0.0247933884297521		0.008	0.004		0.148	0.152	0.024	0.204
13.2								0.064																					13.2								0.064
14	0.016	0.228		0.004	0.012	0.056	0.192	0.208	0.124	0.356		0.053719		0.16	0.056		0.008	0.116	0.004	0.2	0.036		0.044	0.056			0.264		14	0.016	0.228		0.004	0.012	0.056	0.192	0.208	0.124	0.356		0.0537190082644628		0.16	0.056		0.008	0.116	0.004	0.2
14.2								0.076																					14.2								0.076
15		0.22	0.012				0.224	0.064	0.244	0.152		0.450413		0.012	0.252			0.008		0.164	0.016		0.008	0.048			0.036		15		0.22	0.012				0.224	0.064	0.244	0.152		0.450413223140496		0.012	0.252			0.008		0.164
15.2								0.192																					15.2								0.192
15.3																				0.004									15.3																				0.004
16		0.116	0.004				0.168	0.016	0.216	0.028		0.0991735	0.016		0.392			0.004		0.06				0.076			0.136		16		0.116	0.004				0.168	0.016	0.216	0.028		0.0991735537190083	0.016		0.392			0.004		0.06
16.2								0.036																					16.2								0.036
16.3									0.008																				16.3									0.008
17		0.024	0.072				0.088		0.076			0.0454545	0.1		0.22			0.012		0.028		0.004		0.04			0.244		17		0.024	0.072				0.088		0.076			0.0454545454545455	0.1		0.22			0.012		0.028
17.2								0.004																					17.2								0.004
17.3									0.056																				17.3									0.056
18		0.004	0.2				0.056		0.016				0.08		0.068			0.16				0.044		0.052			0.172		18		0.004	0.2				0.056		0.016				0.08		0.068			0.16
18.2																		0.012											18.2																		0.012
18.3									0.016																				18.3									0.016
19			0.156				0.024						0.268		0.008			0.12				0.076		0.02			0.116		19			0.156				0.024						0.268		0.008			0.12
19.2																		0.004											19.2																		0.004
19.3			0.004																										19.3			0.004
20			0.196				0.024						0.088					0.044				0.032	0.004	0.008			0.032		20			0.196				0.024						0.088					0.044
20.2																						0.004							20.2
20.3																		0.008											20.3																		0.008
21			0.16				0.032						0.02					0.008				0.164		0.016					21			0.16				0.032						0.02					0.008
21.2																						0.008							21.2
21.3																		0.004											21.3																		0.004
22			0.088				0.02						0.044									0.18		0.004					22			0.088				0.02						0.044
22.2																						0.016							22.2
23			0.064										0.236									0.18							23			0.064										0.236
23.2																						0.024							23.2
24			0.036										0.1									0.124							24			0.036										0.1
24.2																						0.032							24.2
25			0.008								0.004		0.044									0.064							25			0.008								0.004		0.044
25.2																						0.008							25.2
26													0.004									0.032							26													0.004
26.2																						0.008							26.2
27											0.004																		27											0.004
28											0.068																		28											0.068
29											0.3																		29											0.3
30											0.236																		30											0.236
30.2											0.036																		30.2											0.036
31											0.08																		31											0.08
31.2											0.076																		31.2											0.076
32											0.02																		32											0.02
32.2											0.12																		32.2											0.12
33											0.004																		33											0.004
33.2											0.048																		33.2											0.048
34.2											0.004																		34.2											0.004
[truncated: 35 more columns]
