# Supplementary material for: STRategy: A support system for collecting and analyzing next-generation sequencing data of short tandem repeats for forensic science
Source: PLoS One. 2023 Jul 17;18(7):e0282551. doi: 10.1371/journal.pone.0282551 (PMC10351723; doi:10.1371/journal.pone.0282551)
Supplement: S1 File — (ZIP) [file pone.0282551.s034.zip › Length-based allele verification/autosomal - diploid/1. Allele Frequencies/autosomal_STRategy_result - allele frequencies.csv]

	CSF1PO	D10S1248	D12S391	D13S317	D16S539	D17S1301	D18S51	D19S433	D1S1656	D20S482	D21S11	D22S1045	D2S1338	D2S441	D3S1358	D4S2408	D5S818	D6S1043	D7S820	D8S1179	D9S1122	FGA	PentaD	PentaE	TH01	TPOX	vWA
5																								0.044
6																									0.108
7				0.008													0.032		0.008				0.028	0.016	0.252
8				0.364	0.004				0.004							0.16			0.204				0.056	0.004	0.06	0.588
9	0.036			0.108	0.18	0.044		0.004		0.004						0.3	0.06	0.004	0.052				0.336		0.428	0.116
9.1														0.012					0.008
9.3																									0.116
10	0.156			0.112	0.12	0.052	0.004		0.004	0.056				0.208		0.372	0.208	0.028	0.184	0.132	0.04		0.176	0.064	0.036	0.036
10.3														0.004
11	0.316			0.22	0.304	0.152			0.064	0.008		0.3264463		0.292		0.148	0.3	0.176	0.336	0.084	0.156		0.124	0.312		0.24
11.1																			0.008
11.3														0.168
12	0.404	0.072		0.144	0.288	0.428	0.04	0.044	0.056	0.084				0.132		0.02	0.244	0.14	0.172	0.124	0.404		0.128	0.148		0.02
12.2								0.008
12.3														0.004
13	0.072	0.336		0.04	0.092	0.268	0.128	0.284	0.116	0.312		0.024793388		0.008	0.004		0.148	0.152	0.024	0.204	0.348		0.096	0.092
13.2								0.064
14	0.016	0.228		0.004	0.012	0.056	0.192	0.208	0.124	0.356		0.053719006		0.16	0.056		0.008	0.116	0.004	0.2	0.036		0.044	0.056			0.264
14.2								0.076
15		0.22	0.012				0.224	0.064	0.244	0.152		0.45041323		0.012	0.252			0.008		0.164	0.016		0.008	0.048			0.036
15.2								0.192
15.3																				0.004
16		0.116	0.004				0.168	0.016	0.216	0.028		0.09917355	0.016		0.392			0.004		0.06				0.076			0.136
16.2								0.036
16.3									0.008
17		0.024	0.072				0.088		0.076			0.045454547	0.1		0.22			0.012		0.028		0.004		0.04			0.244
17.2								0.004
17.3									0.056
18		0.004	0.2				0.056		0.016				0.08		0.068			0.16				0.044		0.052			0.172
18.2																		0.012
18.3									0.016
19			0.156				0.024						0.268		0.008			0.12				0.076		0.02			0.116
19.2																		0.004
19.3			0.004
20			0.196				0.024						0.088					0.044				0.032	0.004	0.008			0.032
20.2																						0.004
20.3																		0.008
21			0.16				0.032						0.02					0.008				0.164		0.016
21.2																						0.008
21.3																		0.004
22			0.088				0.02						0.044									0.18		0.004
22.2																						0.016
23			0.064										0.236									0.18
23.2																						0.024
24			0.036										0.1									0.124
24.2																						0.032
25			0.008								0.004		0.044									0.064
25.2																						0.008
26													0.004									0.032
26.2																						0.008
27											0.004
28											0.068
29											0.3
30											0.236
30.2											0.036
31											0.08
31.2											0.076
32											0.02
32.2											0.12
33											0.004
33.2											0.048
34.2											0.004
