# Supplementary material for: STRategy: A support system for collecting and analyzing next-generation sequencing data of short tandem repeats for forensic science
Source: PLoS One. 2023 Jul 17;18(7):e0282551. doi: 10.1371/journal.pone.0282551 (PMC10351723; doi:10.1371/journal.pone.0282551)
Supplement: S1 File — (ZIP) [file pone.0282551.s034.zip › Length-based allele verification/autosomal - diploid/2. Statistical Values/autosomal compare result - forensics_parameters.xlsx]

## Sheet: Sheet1
STRategy								STRAF											Compare
locus	N	PIC	PM	PD	Hobs	PE		locus	N	Nall	GD	PIC	PM	PD	Hobs	PE	TPI		locus	N	PIC	PM	PD	Hobs	PE
CSF1PO	250	0.656567	0.141376	0.858624	0.744	0.499557		CSF1PO	250	6	0.708691	0.656567	0.141376	0.858624	0.744	0.499557	1.95312		CSF1PO	Correct	Correct	Correct	Correct	Correct	Correct
D10S1248	250	0.731425	0.091456	0.908544	0.76	0.52703		D10S1248	250	7	0.77057	0.731425	0.091456	0.908544	0.76	0.52703	2.08333		D10S1248	Correct	Correct	Correct	Correct	Correct	Correct
D12S391	250	0.835934	0.042048	0.957952	0.816	0.629065		D12S391	250	12	0.856514	0.835934	0.042048	0.957952	0.816	0.629065	2.71739		D12S391	Correct	Correct	Correct	Correct	Correct	Correct
D13S317	250	0.741338	0.089792	0.910208	0.72	0.459875		D13S317	250	8	0.775582	0.741338	0.089792	0.910208	0.72	0.459875	1.78571		D13S317	Correct	Correct	Correct	Correct	Correct	Correct
D16S539	250	0.732704	0.09568	0.90432	0.776	0.555283		D16S539	250	7	0.772305	0.732704	0.09568	0.90432	0.776	0.555283	2.23214		D16S539	Correct	Correct	Correct	Correct	Correct	Correct
D17S1301	250	0.67165	0.122688	0.877312	0.672	0.386288		D17S1301	250	6	0.71698	0.67165	0.122688	0.877312	0.672	0.386288	1.52439		D17S1301	Correct	Correct	Correct	Correct	Correct	Correct
D18S51	250	0.836769	0.043072	0.956928	0.856	0.706724		D18S51	250	12	0.856707	0.836769	0.043072	0.956928	0.856	0.706724	3.47222		D18S51	Correct	Correct	Correct	Correct	Correct	Correct
D19S433	250	0.799669	0.062656	0.937344	0.816	0.629065		D19S433	250	12	0.824964	0.799669	0.062656	0.937344	0.816	0.629065	2.71739		D19S433	Correct	Correct	Correct	Correct	Correct	Correct
D1S1656	250	0.831397	0.041152	0.958848	0.832	0.659714		D1S1656	250	13	0.851631	0.831397	0.041152	0.958848	0.832	0.659714	2.97619		D1S1656	Correct	Correct	Correct	Correct	Correct	Correct
D20S482	250	0.701204	0.10784	0.89216	0.72	0.459875		D20S482	250	8	0.744739	0.701204	0.10784	0.89216	0.72	0.459875	1.78571		D20S482	Correct	Correct	Correct	Correct	Correct	Correct
D21S11	250	0.797806	0.055744	0.944256	0.864	0.722637		D21S11	250	13	0.822329	0.797806	0.055744	0.944256	0.864	0.722637	3.67647		D21S11	Correct	Correct	Correct	Correct	Correct	Correct
D22S1045	242	0.62226	0.177788	0.822212	0.413223	0.122165		D22S1045	242	6	0.67796	0.62226	0.177788	0.822212	0.413223	0.122165	0.852113		D22S1045	Correct	Correct	Correct	Correct	Correct	Correct
D2S1338	250	0.814736	0.052416	0.947584	0.872	0.738657		D2S1338	250	11	0.837141	0.814736	0.052416	0.947584	0.872	0.738657	3.90625		D2S1338	Correct	Correct	Correct	Correct	Correct	Correct
D2S441	250	0.770673	0.068544	0.931456	0.752	0.513194		D2S441	250	10	0.803052	0.770673	0.068544	0.931456	0.752	0.513194	2.01613		D2S441	Correct	Correct	Correct	Correct	Correct	Correct
D3S1358	250	0.681859	0.122816	0.877184	0.72	0.459875		D3S1358	250	7	0.72951	0.681859	0.122816	0.877184	0.72	0.459875	1.78571		D3S1358	Correct	Correct	Correct	Correct	Correct	Correct
D4S2408	250	0.675762	0.127296	0.872704	0.72	0.459875		D4S2408	250	5	0.726618	0.675762	0.127296	0.872704	0.72	0.459875	1.78571		D4S2408	Correct	Correct	Correct	Correct	Correct	Correct
D5S818	250	0.746485	0.093376	0.906624	0.808	0.613971		D5S818	250	7	0.783743	0.746485	0.093376	0.906624	0.808	0.613971	2.60417		D5S818	Correct	Correct	Correct	Correct	Correct	Correct
D6S1043	250	0.855522	0.036672	0.963328	0.888	0.770977		D6S1043	250	17	0.873092	0.855522	0.036672	0.963328	0.888	0.770977	4.46429		D6S1043	Correct	Correct	Correct	Correct	Correct	Correct
D7S820	250	0.746031	0.089152	0.910848	0.792	0.584277		D7S820	250	10	0.781687	0.746031	0.089152	0.910848	0.792	0.584277	2.40385		D7S820	Correct	Correct	Correct	Correct	Correct	Correct
D8S1179	250	0.828553	0.050112	0.949888	0.88	0.754774		D8S1179	250	9	0.850635	0.828553	0.050112	0.949888	0.88	0.754774	4.16667		D8S1179	Correct	Correct	Correct	Correct	Correct	Correct
D9S1122	250	0.63287	0.1584	0.8416	0.712	0.447068		D9S1122	250	6	0.690956	0.63287	0.1584	0.8416	0.712	0.447068	1.73611		D9S1122	Correct	Correct	Correct	Correct	Correct	Correct
FGA	250	0.864978	0.032576	0.967424	0.904	0.803599		FGA	250	17	0.880514	0.864978	0.032576	0.967424	0.904	0.803599	5.20833		FGA	Correct	Correct	Correct	Correct	Correct	Correct
PentaD	250	0.787126	0.06368	0.93632	0.768	0.541061		PentaD	250	10	0.812466	0.787126	0.06368	0.93632	0.768	0.541061	2.15517		PentaD	Correct	Correct	Correct	Correct	Correct	Correct
PentaE	250	0.837253	0.038976	0.961024	0.872	0.738657		PentaE	250	16	0.853141	0.837253	0.038976	0.961024	0.872	0.738657	3.90625		PentaE	Correct	Correct	Correct	Correct	Correct	Correct
TH01	250	0.684652	0.11936	0.88064	0.68	0.398004		TH01	250	6	0.726201	0.684652	0.11936	0.88064	0.68	0.398004	1.5625		TH01	Correct	Correct	Correct	Correct	Correct	Correct
TPOX	250	0.529405	0.236864	0.763136	0.584	0.272119		TPOX	250	5	0.583839	0.529405	0.236864	0.763136	0.584	0.272119	1.20192		TPOX	Correct	Correct	Correct	Correct	Correct	Correct
vWA	250	0.779432	0.071104	0.928896	0.808	0.613971		vWA	250	7	0.810153	0.779432	0.071104	0.928896	0.808	0.613971	2.60417		vWA	Correct	Correct	Correct	Correct	Correct	Correct
