# Supplementary material for: STRategy: A support system for collecting and analyzing next-generation sequencing data of short tandem repeats for forensic science
Source: PLoS One. 2023 Jul 17;18(7):e0282551. doi: 10.1371/journal.pone.0282551 (PMC10351723; doi:10.1371/journal.pone.0282551)
Supplement: S1 File — (ZIP) [file pone.0282551.s034.zip › Length-based allele verification/autosomal - diploid/2. Statistical Values/autosomal_STRAF_result - forensics_parameters.xlsx]

## Sheet: forensics_parameters
locus
