# Supplementary material for: STRategy: A support system for collecting and analyzing next-generation sequencing data of short tandem repeats for forensic science
Source: PLoS One. 2023 Jul 17;18(7):e0282551. doi: 10.1371/journal.pone.0282551 (PMC10351723; doi:10.1371/journal.pone.0282551)
Supplement: S1 File — (ZIP) [file pone.0282551.s034.zip › Length-based allele verification/autosomal - diploid/2. Statistical Values/autosomal_STRategy_result - forensics_parameters.csv]

locus	N	PIC	PM	PD	Hobs	PE
CSF1PO	125	0.6565668227512317	0.14137600656056434	0.8586239934394356	0.744	0.49955651547955204
D10S1248	125	0.7314248489140636	0.0914560000004769	0.9085439999995231	0.76	0.5270299648
D12S391	125	0.8359335812550023	0.04204800006043913	0.9579519999395609	0.816	0.6290654637588479
D13S317	125	0.7413383542543635	0.08979199832248691	0.9102080016775131	0.72	0.4598747136
D16S539	125	0.7327039639369586	0.09568000254750259	0.9043199974524974	0.776	0.555282656821248
D17S1301	125	0.6716497988255699	0.12268800523233421	0.8773119947676657	0.672	0.38628816165273605
D18S51	125	0.8367690874419708	0.043072000872969626	0.9569279991270304	0.856	0.706723848552448
D19S433	125	0.7996687942773959	0.06265599911236763	0.9373440008876324	0.816	0.6290654637588479
D1S1656	125	0.8313967893445035	0.04115200116741659	0.9588479988325834	0.832	0.6597138825871359
D20S482	125	0.7012039970972966	0.10784000462651264	0.8921599953734873	0.72	0.4598747136
D21S11	125	0.7978057273051811	0.0557440012124777	0.9442559987875223	0.864	0.722637175652352
D22S1045	121	0.6222603279324178	0.17778840055259862	0.8222115994474014	0.4132231404958678	0.12216527079091094
D2S1338	125	0.8147362783208788	0.05241599971914293	0.9475840002808571	0.872	0.738657018740736
D2S441	125	0.770673297365424	0.0685440030691624	0.9314559969308376	0.752	0.513193739943936
D3S1358	125	0.6818592354119317	0.12281599710845963	0.8771840028915404	0.72	0.4598747136
D4S2408	125	0.6757623604313284	0.12729600422465806	0.872703995775342	0.72	0.4598747136
D5S818	125	0.7464852433268552	0.09337599772417551	0.9066240022758245	0.808	0.6139714395504642
D6S1043	125	0.8555215139285511	0.03667200095045568	0.9633279990495444	0.888	0.7709767032176641
D7S820	125	0.7460308250563848	0.08915199830639364	0.9108480016936064	0.792	0.5842774876815361
D8S1179	125	0.8285526034997481	0.05011200051355365	0.9498879994864463	0.88	0.7547736063999999
D9S1122	125	0.6328699522157193	0.15839999832808974	0.8416000016719103	0.712	0.4470677004943359
FGA	125	0.8649778037829524	0.03257599972689153	0.9674240002731085	0.904	0.803599115517952
PentaD	125	0.7871264798319174	0.0636799986881018	0.9363200013118982	0.768	0.541061088804864
PentaE	125	0.8372527969632745	0.0389760011395216	0.9610239988604784	0.872	0.738657018740736
TH01	125	0.6846517793189377	0.11936000376880175	0.8806399962311983	0.68	0.3980043264000001
TPOX	125	0.5294046817870431	0.23686399253463752	0.7631360074653625	0.584	0.272118552625152
vWA	125	0.7794321941078429	0.07110400153911116	0.9288959984608889	0.808	0.6139714395504642
