# Supplementary material for: STRategy: A support system for collecting and analyzing next-generation sequencing data of short tandem repeats for forensic science
Source: PLoS One. 2023 Jul 17;18(7):e0282551. doi: 10.1371/journal.pone.0282551 (PMC10351723; doi:10.1371/journal.pone.0282551)
Supplement: S1 File — (ZIP) [file pone.0282551.s034.zip › Length-based allele verification/x - diploid/1. Allele Frequencies/x_diploid compare result - allele frequencies.xlsx]

## Sheet: Sheet1
STRategy									STRAF									Compare
Allele	DXS10074	DXS10103	DXS10135	DXS7132	DXS7423	DXS8378	HPRTB		Allele	DXS10074	DXS10103	DXS10135	DXS7132	DXS7423	DXS8378	HPRTB		Allele	DXS10074	DXS10103	DXS10135	DXS7132	DXS7423	DXS8378	HPRTB
9						0.0263158			9						0.0263158			9	Correct	Correct	Correct	Correct	Correct	Correct	Correct
10						0.486842	0.0131579		10						0.486842	0.0131579		10	Correct	Correct	Correct	Correct	Correct	Correct	Correct
11						0.25	0.0921053		11						0.25	0.0921053		11	Correct	Correct	Correct	Correct	Correct	Correct	Correct
12				0.0657895		0.210526	0.328947		12				0.0657895		0.210526	0.328947		12	Correct	Correct	Correct	Correct	Correct	Correct	Correct
13				0.144737	0.0131579	0.0263158	0.368421		13				0.144737	0.0131579	0.0263158	0.368421		13	Correct	Correct	Correct	Correct	Correct	Correct	Correct
14				0.421053	0.486842		0.157895		14				0.421053	0.486842		0.157895		14	Correct	Correct	Correct	Correct	Correct	Correct	Correct
15	0.0789474	0.0131579		0.302632	0.421053		0.0263158		15	0.0789474	0.0131579		0.302632	0.421053		0.0263158		15	Correct	Correct	Correct	Correct	Correct	Correct	Correct
16	0.131579	0.276316		0.0657895	0.0789474		0.0131579		16	0.131579	0.276316		0.0657895	0.0789474		0.0131579		16	Correct	Correct	Correct	Correct	Correct	Correct	Correct
17	0.381579	0.0921053							17	0.381579	0.0921053							17	Correct	Correct	Correct	Correct	Correct	Correct	Correct
18	0.263158	0.210526	0.0185185						18	0.263158	0.210526	0.0185185						18	Correct	Correct	Correct	Correct	Correct	Correct	Correct
19	0.0921053	0.355263	0.0740741						19	0.0921053	0.355263	0.0740741						19	Correct	Correct	Correct	Correct	Correct	Correct	Correct
20	0.0526316	0.0526316	0.12963						20	0.0526316	0.0526316	0.12963						20	Correct	Correct	Correct	Correct	Correct	Correct	Correct
21			0.0925926						21			0.0925926						21	Correct	Correct	Correct	Correct	Correct	Correct	Correct
22			0.185185						22			0.185185						22	Correct	Correct	Correct	Correct	Correct	Correct	Correct
23			0.0740741						23			0.0740741						23	Correct	Correct	Correct	Correct	Correct	Correct	Correct
24			0.0740741						24			0.0740741						24	Correct	Correct	Correct	Correct	Correct	Correct	Correct
25			0.0740741						25			0.0740741						25	Correct	Correct	Correct	Correct	Correct	Correct	Correct
26			0.037037						26			0.037037						26	Correct	Correct	Correct	Correct	Correct	Correct	Correct
27			0.111111						27			0.111111						27	Correct	Correct	Correct	Correct	Correct	Correct	Correct
28			0.0555556						28			0.0555556						28	Correct	Correct	Correct	Correct	Correct	Correct	Correct
29			0.0185185						29			0.0185185						29	Correct	Correct	Correct	Correct	Correct	Correct	Correct
30			0.0185185						30			0.0185185						30	Correct	Correct	Correct	Correct	Correct	Correct	Correct
32			0.0185185						32			0.0185185						32	Correct	Correct	Correct	Correct	Correct	Correct	Correct
33			0.0185185						33			0.0185185						33	Correct	Correct	Correct	Correct	Correct	Correct	Correct
