# Supplementary material for: STRategy: A support system for collecting and analyzing next-generation sequencing data of short tandem repeats for forensic science
Source: PLoS One. 2023 Jul 17;18(7):e0282551. doi: 10.1371/journal.pone.0282551 (PMC10351723; doi:10.1371/journal.pone.0282551)
Supplement: S1 File — (ZIP) [file pone.0282551.s034.zip › Length-based allele verification/x - diploid/1. Allele Frequencies/x_diploid_STRategy_result - allele frequencies.csv]

	DXS10074	DXS10103	DXS10135	DXS7132	DXS7423	DXS8378	HPRTB
9						0.02631579
10						0.4868421	0.013157895
11						0.25	0.09210526
12				0.065789476		0.21052632	0.32894737
13				0.14473684	0.013157895	0.02631579	0.36842105
14				0.42105263	0.4868421		0.15789473
15	0.078947365	0.013157895		0.3026316	0.42105263		0.02631579
16	0.13157895	0.27631578		0.065789476	0.078947365		0.013157895
17	0.38157895	0.09210526
18	0.2631579	0.21052632	0.018518519
19	0.09210526	0.35526314	0.074074075
20	0.05263158	0.05263158	0.12962963
21			0.09259259
22			0.18518518
23			0.074074075
24			0.074074075
25			0.074074075
26			0.037037037
27			0.11111111
28			0.055555556
29			0.018518519
30			0.018518519
32			0.018518519
33			0.018518519
