# Supplementary material for: STRategy: A support system for collecting and analyzing next-generation sequencing data of short tandem repeats for forensic science
Source: PLoS One. 2023 Jul 17;18(7):e0282551. doi: 10.1371/journal.pone.0282551 (PMC10351723; doi:10.1371/journal.pone.0282551)
Supplement: S1 File — (ZIP) [file pone.0282551.s034.zip › Length-based allele verification/x - diploid/2. Statistical Values/x_diploid compare result - forensics_parameters.xlsx]

## Sheet: Sheet1
STRategy								STRAF											Compare
locus	N	PIC	PM	PD	Hobs	PE		locus	N	Nall	GD	PIC	PM	PD	Hobs	PE	TPI		locus	N	PIC	PM	PD	Hobs	PE
DXS10074	76	0.714433	0.109418	0.890582	0.605263	0.297243		DXS10074	76	6	0.760351	0.714433	0.109418	0.890582	0.605263	0.297243	1.26667		DXS10074	Correct	Correct	Correct	Correct	Correct	Correct
DXS10103	76	0.698768	0.130194	0.869806	0.815789	0.628666		DXS10103	76	6	0.751579	0.698768	0.130194	0.869806	0.815789	0.628666	2.71429		DXS10103	Correct	Correct	Correct	Correct	Correct	Correct
DXS10135	54	0.891652	0.0507545	0.949246	0.962963	0.924848		DXS10135	54	15	0.916841	0.891652	0.0507545	0.949246	0.962963	0.924848	13.5		DXS10135	Correct	Correct	Correct	Correct	Correct	Correct
DXS7132	76	0.65273	0.149584	0.850416	0.684211	0.40426		DXS7132	76	5	0.710877	0.65273	0.149584	0.850416	0.684211	0.40426	1.58333		DXS7132	Correct	Correct	Correct	Correct	Correct	Correct
DXS7423	76	0.489945	0.292244	0.707756	0.631579	0.330501		DXS7423	76	4	0.587018	0.489945	0.292244	0.707756	0.631579	0.330501	1.35714		DXS7423	Correct	Correct	Correct	Correct	Correct	Correct
DXS8378	76	0.597648	0.168975	0.831025	0.526316	0.211583		DXS8378	76	5	0.663509	0.597648	0.168975	0.831025	0.526316	0.211583	1.05556		DXS8378	Correct	Correct	Correct	Correct	Correct	Correct
HPRTB	76	0.67493	0.132964	0.867036	0.631579	0.330501		HPRTB	76	7	0.731228	0.67493	0.132964	0.867036	0.631579	0.330501	1.35714		HPRTB	Correct	Correct	Correct	Correct	Correct	Correct
