# Supplementary material for: STRategy: A support system for collecting and analyzing next-generation sequencing data of short tandem repeats for forensic science
Source: PLoS One. 2023 Jul 17;18(7):e0282551. doi: 10.1371/journal.pone.0282551 (PMC10351723; doi:10.1371/journal.pone.0282551)
Supplement: S1 File — (ZIP) [file pone.0282551.s034.zip › Length-based allele verification/x - diploid/2. Statistical Values/x_diploid_STRategy_result - forensics_parameters.csv]

locus	N	PIC	PM	PD	Hobs	PE
DXS10074	38	0.7144334231407087	0.10941828535534343	0.8905817146446566	0.6052631578947368	0.2972434916778368
DXS10103	38	0.6987684699079035	0.13019391207070902	0.869806087929291	0.8157894736842105	0.6286662255830642
DXS10135	27	0.8916521340452895	0.050754458918165934	0.9492455410818341	0.9629629629629629	0.9248478647188945
DXS7132	38	0.6527297153991322	0.14958449192035567	0.8504155080796443	0.6842105263157895	0.4042596842856445
DXS7423	38	0.4899449699280871	0.29224376539361785	0.7077562346063822	0.631578947368421	0.33050051714410444
DXS8378	38	0.5976482569788625	0.16897506471155754	0.8310249352884425	0.5263157894736842	0.21158281635750426
HPRTB	38	0.6749302069179188	0.13296398286220112	0.8670360171377989	0.631578947368421	0.33050051714410444
