# Supplementary material for: STRategy: A support system for collecting and analyzing next-generation sequencing data of short tandem repeats for forensic science
Source: PLoS One. 2023 Jul 17;18(7):e0282551. doi: 10.1371/journal.pone.0282551 (PMC10351723; doi:10.1371/journal.pone.0282551)
Supplement: S1 File — (ZIP) [file pone.0282551.s034.zip › Length-based allele verification/x - haploid/1. Allele Frequencies/x_haploid compare result - allele frequencies.xlsx]

## Sheet: Sheet1
STRategy									STRAF									Compare
Allele	DXS10074	DXS10103	DXS10135	DXS7132	DXS7423	DXS8378	HPRTB		Allele	DXS10074	DXS10103	DXS10135	DXS7132	DXS7423	DXS8378	HPRTB		Allele	DXS10074	DXS10103	DXS10135	DXS7132	DXS7423	DXS8378	HPRTB
8	0.0114943								8	0.0114943								8	Correct	Correct	Correct	Correct	Correct	Correct	Correct
10						0.425287			10						0.425287			10	Correct	Correct	Correct	Correct	Correct	Correct	Correct
11						0.367816	0.162791		11						0.367816	0.162791		11	Correct	Correct	Correct	Correct	Correct	Correct	Correct
12				0.129412		0.183908	0.27907		12				0.129412		0.183908	0.27907		12	Correct	Correct	Correct	Correct	Correct	Correct	Correct
13	0.0114943			0.211765		0.0229885	0.302326		13	0.0114943			0.211765		0.0229885	0.302326		13	Correct	Correct	Correct	Correct	Correct	Correct	Correct
14				0.329412	0.494253		0.244186		14				0.329412	0.494253		0.244186		14	Correct	Correct	Correct	Correct	Correct	Correct	Correct
15	0.0804598	0.0487805		0.258824	0.390805		0.0116279		15	0.0804598	0.0487805		0.258824	0.390805		0.0116279		15	Correct	Correct	Correct	Correct	Correct	Correct	Correct
16	0.16092	0.390244		0.0705882	0.114943				16	0.16092	0.390244		0.0705882	0.114943				16	Correct	Correct	Correct	Correct	Correct	Correct	Correct
17	0.321839	0.0853659	0.0116279						17	0.321839	0.0853659	0.0116279						17	Correct	Correct	Correct	Correct	Correct	Correct	Correct
18	0.287356	0.134146	0.0697674						18	0.287356	0.134146	0.0697674						18	Correct	Correct	Correct	Correct	Correct	Correct	Correct
19	0.103448	0.280488	0.0930233						19	0.103448	0.280488	0.0930233						19	Correct	Correct	Correct	Correct	Correct	Correct	Correct
20	0.0229885	0.0609756	0.0813954						20	0.0229885	0.0609756	0.0813953						20	Correct	Correct	Correct	Correct	Correct	Correct	Correct
21			0.127907						21			0.127907						21	Correct	Correct	Correct	Correct	Correct	Correct	Correct
22			0.104651						22			0.104651						22	Correct	Correct	Correct	Correct	Correct	Correct	Correct
23			0.0697674						23			0.0697674						23	Correct	Correct	Correct	Correct	Correct	Correct	Correct
24			0.0581395						24			0.0581395						24	Correct	Correct	Correct	Correct	Correct	Correct	Correct
25			0.0581395						25			0.0581395						25	Correct	Correct	Correct	Correct	Correct	Correct	Correct
26			0.0813954						26			0.0813953						26	Correct	Correct	Correct	Correct	Correct	Correct	Correct
27			0.0581395						27			0.0581395						27	Correct	Correct	Correct	Correct	Correct	Correct	Correct
28			0.0465116						28			0.0465116						28	Correct	Correct	Correct	Correct	Correct	Correct	Correct
29			0.0232558						29			0.0232558						29	Correct	Correct	Correct	Correct	Correct	Correct	Correct
30			0.0697674						30			0.0697674						30	Correct	Correct	Correct	Correct	Correct	Correct	Correct
31			0.0348837						31			0.0348837						31	Correct	Correct	Correct	Correct	Correct	Correct	Correct
32			0.0116279						32			0.0116279						32	Correct	Correct	Correct	Correct	Correct	Correct	Correct
