# Supplementary material for: STRategy: A support system for collecting and analyzing next-generation sequencing data of short tandem repeats for forensic science
Source: PLoS One. 2023 Jul 17;18(7):e0282551. doi: 10.1371/journal.pone.0282551 (PMC10351723; doi:10.1371/journal.pone.0282551)
Supplement: S1 File — (ZIP) [file pone.0282551.s034.zip › Length-based allele verification/x - haploid/1. Allele Frequencies/x_haploid_STRategy_result - allele frequencies.csv]

	DXS10074	DXS10103	DXS10135	DXS7132	DXS7423	DXS8378	HPRTB
8	0.011494253
10						0.42528737
11						0.3678161	0.1627907
12				0.12941177		0.18390805	0.27906978
13	0.011494253			0.21176471		0.022988506	0.30232558
14				0.32941177	0.49425286		0.24418604
15	0.08045977	0.048780486		0.25882354	0.3908046		0.011627907
16	0.16091955	0.3902439		0.07058824	0.11494253
17	0.3218391	0.085365854	0.011627907
18	0.28735632	0.13414635	0.069767445
19	0.10344828	0.2804878	0.093023255
20	0.022988506	0.06097561	0.08139535
21			0.12790698
22			0.10465116
23			0.069767445
24			0.058139537
25			0.058139537
26			0.08139535
27			0.058139537
28			0.046511628
29			0.023255814
30			0.069767445
31			0.034883723
32			0.011627907
