# Supplementary material for: STRategy: A support system for collecting and analyzing next-generation sequencing data of short tandem repeats for forensic science
Source: PLoS One. 2023 Jul 17;18(7):e0282551. doi: 10.1371/journal.pone.0282551 (PMC10351723; doi:10.1371/journal.pone.0282551)
Supplement: S1 File — (ZIP) [file pone.0282551.s034.zip › Length-based allele verification/x - haploid/2. Statistical Values/x_haploid compare result - forensics_parameters.xlsx]

## Sheet: Sheet1
STRategy						STRAF								Compare
locus	N	PIC	PM	PD		locus	N	Nall	GD	PIC	PM	PD		locus	N	PIC	PM	PD
DXS10074	87	0.73545	0.230017	0.769983		DXS10074	87	8	0.778936	0.73545	0.230017	0.769983		DXS10074	Correct	Correct	Correct	Correct
DXS10103	82	0.69861	0.262344	0.737656		DXS10103	82	6	0.746763	0.69861	0.262344	0.737656		DXS10103	Correct	Correct	Correct	Correct
DXS10135	86	0.916404	0.0781504	0.92185		DXS10135	86	16	0.932695	0.916404	0.0781504	0.92185		DXS10135	Correct	Correct	Correct	Correct
DXS7132	85	0.717902	0.242076	0.757924		DXS7132	85	5	0.766947	0.717902	0.242076	0.757924		DXS7132	Correct	Correct	Correct	Correct
DXS7423	87	0.504665	0.410226	0.589774		DXS7423	87	3	0.596632	0.504665	0.410226	0.589774		DXS7423	Correct	Correct	Correct	Correct
DXS8378	87	0.578796	0.350509	0.649491		DXS8378	87	4	0.657044	0.578796	0.350509	0.649491		DXS8378	Correct	Correct	Correct	Correct
HPRTB	86	0.697831	0.255544	0.744456		HPRTB	86	5	0.753215	0.697831	0.255544	0.744456		HPRTB	Correct	Correct	Correct	Correct
