# Supplementary material for: STRategy: A support system for collecting and analyzing next-generation sequencing data of short tandem repeats for forensic science
Source: PLoS One. 2023 Jul 17;18(7):e0282551. doi: 10.1371/journal.pone.0282551 (PMC10351723; doi:10.1371/journal.pone.0282551)
Supplement: S1 File — (ZIP) [file pone.0282551.s034.zip › Length-based allele verification/x - haploid/2. Statistical Values/x_haploid_STRategy_result - forensics_parameters.csv]

locus	N	PIC	PM	PD
DXS10074	87	0.7354495210995281	0.23001718482531486	0.7699828151746851
DXS10103	82	0.6986101372957967	0.26234383376260967	0.7376561662373904
DXS10135	86	0.9164042789857642	0.07815035399132131	0.9218496460086787
DXS7132	85	0.7179018026331563	0.2420761419910052	0.7579238580089949
DXS7423	87	0.50466486666174	0.41022590159472166	0.5897740984052784
DXS8378	87	0.5787959820709244	0.35050866061353775	0.6494913393864623
HPRTB	86	0.697831009719082	0.25554354151075237	0.7444564584892477
