# Supplementary material for: STRategy: A support system for collecting and analyzing next-generation sequencing data of short tandem repeats for forensic science
Source: PLoS One. 2023 Jul 17;18(7):e0282551. doi: 10.1371/journal.pone.0282551 (PMC10351723; doi:10.1371/journal.pone.0282551)
Supplement: S1 File — (ZIP) [file pone.0282551.s034.zip › Length-based allele verification/y - diploid/1. Allele Frequencies/y_diploid compare result - allele_frequencies.xlsx]

## Sheet: Sheet1
STRategy				STRAF				Compare
Allele	DYF387S1	DYS385a-b		Allele	DYF387S1	DYS385a-b		Allele	DYF387S1	DYS385a-b
11		0.0804598		11		0.0804598		11	Correct	Correct
12		0.091954		12		0.091954		12	Correct	Correct
13		0.183908		13		0.183908		13	Correct	Correct
14		0.137931		14		0.137931		14	Correct	Correct
15		0.114943		15		0.114943		15	Correct	Correct
16		0.045977		16		0.045977		16	Correct	Correct
17		0.0344828		17		0.0344828		17	Correct	Correct
18		0.0977012		18		0.0977011		18	Correct	Correct
19		0.0862069		19		0.0862069		19	Correct	Correct
20		0.091954		20		0.091954		20	Correct	Correct
21		0.0287356		21		0.0287356		21	Correct	Correct
22		0.00574713		22		0.00574713		22	Correct	Correct
33	0.00581395			33	0.00581395			33	Correct	Correct
34	0.00581395			34	0.00581395			34	Correct	Correct
35	0.0988372			35	0.0988372			35	Correct	Correct
36	0.162791			36	0.162791			36	Correct	Correct
37	0.296512			37	0.296512			37	Correct	Correct
38	0.180233			38	0.180233			38	Correct	Correct
39	0.174419			39	0.174419			39	Correct	Correct
40	0.0523256			40	0.0523256			40	Correct	Correct
41	0.0174419			41	0.0174419			41	Correct	Correct
42	0.00581395			42	0.00581395			42	Correct	Correct
