# Supplementary material for: STRategy: A support system for collecting and analyzing next-generation sequencing data of short tandem repeats for forensic science
Source: PLoS One. 2023 Jul 17;18(7):e0282551. doi: 10.1371/journal.pone.0282551 (PMC10351723; doi:10.1371/journal.pone.0282551)
Supplement: S1 File — (ZIP) [file pone.0282551.s034.zip › Length-based allele verification/y - diploid/1. Allele Frequencies/y_diploid_STRategy_result - allele frequencies.csv]

	DYF387S1	DYS385a-b
11		0.08045977
12		0.09195402
13		0.18390805
14		0.13793103
15		0.11494253
16		0.04597701
17		0.03448276
18		0.09770115
19		0.0862069
20		0.09195402
21		0.028735632
22		0.0057471264
33	0.0058139535
34	0.0058139535
35	0.09883721
36	0.1627907
37	0.29651162
38	0.18023255
39	0.1744186
40	0.05232558
41	0.017441861
42	0.0058139535
