# Supplementary material for: STRategy: A support system for collecting and analyzing next-generation sequencing data of short tandem repeats for forensic science
Source: PLoS One. 2023 Jul 17;18(7):e0282551. doi: 10.1371/journal.pone.0282551 (PMC10351723; doi:10.1371/journal.pone.0282551)
Supplement: S1 File — (ZIP) [file pone.0282551.s034.zip › Length-based allele verification/y - diploid/2. Statistical Values/y_diploid compare result - forensics_parameters.xlsx]

## Sheet: Sheet1
STRategy								STRAF											Compare
locus	N	PIC	PM	PD	Hobs	PE		locus	N	Nall	GD	PIC	PM	PD	Hobs	PE	TPI		locus	N	PIC	PM	PD	Hobs	PE
DYF387S1	172	0.784087	0.0743645	0.925635	0.837209	0.669817		DYF387S1	172	10	0.814497	0.784087	0.0743645	0.925635	0.837209	0.669817	3.07143		DYF387S1	Correct	Correct	Correct	Correct	Correct	Correct
DYS385a-b	174	0.879207	0.0395032	0.960497	0.91954	0.835487		DYS385a-b	174	12	0.894559	0.879207	0.0395032	0.960497	0.91954	0.835487	6.21429		DYS385a-b	Correct	Correct	Correct	Correct	Correct	Correct
