# Supplementary material for: STRategy: A support system for collecting and analyzing next-generation sequencing data of short tandem repeats for forensic science
Source: PLoS One. 2023 Jul 17;18(7):e0282551. doi: 10.1371/journal.pone.0282551 (PMC10351723; doi:10.1371/journal.pone.0282551)
Supplement: S1 File — (ZIP) [file pone.0282551.s034.zip › Length-based allele verification/y - diploid/2. Statistical Values/y_diploid_STRategy_result - forensics_parameters.csv]

locus	N	PIC	PM	PD	Hobs	PE
DYF387S1	86	0.7840873332142758	0.07436452297470646	0.9256354770252936	0.8372093023255814	0.6698172022677636
DYS385a-b	87	0.8792070936950521	0.039503236592981425	0.9604967634070186	0.9195402298850575	0.8354872412160367
