# Supplementary material for: STRategy: A support system for collecting and analyzing next-generation sequencing data of short tandem repeats for forensic science
Source: PLoS One. 2023 Jul 17;18(7):e0282551. doi: 10.1371/journal.pone.0282551 (PMC10351723; doi:10.1371/journal.pone.0282551)
Supplement: S1 File — (ZIP) [file pone.0282551.s034.zip › Length-based allele verification/y - haploid/1. Allele Frequencies/Note for y_haploid.txt]

Note for Y Haploid Result:
1. Y-GATA-H4 is the locus name in the STRategy result. However, its name in the STRAF result is YGATAH4. (We can't add dashes to the STRAF system) 
2. At locus DYS19 and allele 15, there are 5 decimal places of precision.
3. 11.1 is an allele in the STRategy result. However, this allele will be 111 in the STRAF result. (In the STRAF system, we can't add dots to the haploid Y file) 
