# Supplementary material for: STRategy: A support system for collecting and analyzing next-generation sequencing data of short tandem repeats for forensic science
Source: PLoS One. 2023 Jul 17;18(7):e0282551. doi: 10.1371/journal.pone.0282551 (PMC10351723; doi:10.1371/journal.pone.0282551)
Supplement: S1 File — (ZIP) [file pone.0282551.s034.zip › Length-based allele verification/y - haploid/1. Allele Frequencies/y_haploid compare result - allele_frequencies.xlsx]

## Sheet: Sheet1
STRategy																								STRAF																									Compare
Allele	DYS19	DYS389I	DYS389II	DYS390	DYS391	DYS392	DYS437	DYS438	DYS439	DYS448	DYS460	DYS481	DYS505	DYS522	DYS533	DYS549	DYS570	DYS576	DYS612	DYS635	DYS643	Y-GATA-H4		Allele	DYS19	DYS389I	DYS389II	DYS390	DYS391	DYS392	DYS437	DYS438	DYS439	DYS448	DYS460	DYS481	DYS505	DYS522	DYS533	DYS549	DYS570	DYS576	DYS612	DYS635	DYS643	YGATAH4			Allele
8																					0.0114943			8																					0.0114942528735632				8
9					0.0114943			0.0114943	0.0114943		0.241379		0.0116279	0.0229885							0.045977			9					0.0114942528735632			0.0114942528735632	0.0114942528735632		0.241379310344828		0.0116279069767442	0.0229885057471264							0.0459770114942529				9
10					0.643678	0.02		0.632184	0.091954		0.448276			0.114943	0.367816						0.172414	0.0574713		10					0.64367816091954	0.02		0.632183908045977	0.0919540229885057		0.448275862068966			0.114942528735632	0.367816091954023						0.172413793103448	0.0574712643678161			10
11					0.344828	0.24		0.321839	0.287356		0.264368		0.383721	0.45977	0.356322	0.172414					0.298851	0.45977		11					0.344827586206897	0.24		0.32183908045977	0.28735632183908		0.264367816091954		0.383720930232558	0.459770114942529	0.35632183908046	0.172413793103448					0.298850574712644	0.459770114942529			11
11.1						0.02																		111						0.02																			11.1
12		0.321839				0.04		0.0344828	0.482759		0.045977		0.465116	0.310345	0.264368	0.54023					0.425287	0.37931		12		0.32183908045977				0.04		0.0344827586206897	0.482758620689655		0.0459770114942529		0.465116279069767	0.310344827586207	0.264367816091954	0.540229885057471					0.425287356321839	0.379310344827586			12
13	0.0123457	0.482759				0.52	0.0229885		0.126437				0.104651	0.0804598	0.0114943	0.241379					0.045977	0.103448		13	0.0123456790123457	0.482758620689655				0.52	0.0229885057471264		0.126436781609195				0.104651162790698	0.0804597701149425	0.0114942528735632	0.241379310344828					0.0459770114942529	0.103448275862069			13
14	0.296296	0.183908				0.16	0.724138						0.0348837	0.0114943		0.0229885								14	0.296296296296296	0.183908045977011				0.16	0.724137931034483						0.0348837209302326	0.0114942528735632		0.0229885057471264									14
15	0.481482	0.0114943					0.229885			0.0114943						0.0229885	0.045977							15	0.481481481481481	0.0114942528735632					0.229885057471264			0.0114942528735632						0.0229885057471264	0.0459770114942529								15
16	0.123457						0.0229885			0.0229885							0.310345	0.114943						16	0.123456790123457						0.0229885057471264			0.0229885057471264							0.310344827586207	0.114942528735632							16
17	0.0864198									0.0229885							0.195402	0.183908						17	0.0864197530864197									0.0229885057471264							0.195402298850575	0.183908045977011							17
18										0.448276							0.195402	0.37931						18										0.448275862068966							0.195402298850575	0.379310344827586							18
19										0.126437							0.126437	0.218391		0.045977				19										0.126436781609195							0.126436781609195	0.218390804597701		0.0459770114942529					19
20										0.287356							0.126437	0.103448		0.229885				20										0.28735632183908							0.126436781609195	0.103448275862069		0.229885057471264					20
21				0.0114943						0.0689655		0.0804598								0.333333				21				0.0114942528735632						0.0689655172413793		0.0804597701149425								0.333333333333333					21
22				0.0229885						0.0114943		0.103448								0.137931				22				0.0229885057471264						0.0114942528735632		0.103448275862069								0.137931034482759					22
23				0.333333								0.494253								0.206897				23				0.333333333333333								0.494252873563218								0.206896551724138					23
24				0.321839								0.126437								0.045977				24				0.32183908045977								0.126436781609195								0.0459770114942529					24
25				0.298851								0.114943												25				0.298850574712644								0.114942528735632													25
26			0.0116279	0.0114943								0.0229885							0.0344828					26			0.0116279069767442	0.0114942528735632								0.0229885057471264							0.0344827586206897						26
27			0.0581395									0.045977							0.045977					27			0.0581395348837209									0.0459770114942529							0.0459770114942529						27
28			0.244186									0.0114943							0.0689655					28			0.244186046511628									0.0114942528735632							0.0689655172413793						28
29			0.267442																0.0804598					29			0.267441860465116																0.0804597701149425						29
30			0.27907																0.229885					30			0.27906976744186																0.229885057471264						30
31			0.104651																0.241379					31			0.104651162790698																0.241379310344828						31
32			0.0348837																0.126437					32			0.0348837209302326																0.126436781609195						32
33																			0.137931					33																			0.137931034482759						33
34																			0.0229885					34																			0.0229885057471264						34
35																			0.0114943					35																			0.0114942528735632						35
[truncated: 22 more columns]
