# Supplementary material for: STRategy: A support system for collecting and analyzing next-generation sequencing data of short tandem repeats for forensic science
Source: PLoS One. 2023 Jul 17;18(7):e0282551. doi: 10.1371/journal.pone.0282551 (PMC10351723; doi:10.1371/journal.pone.0282551)
Supplement: S1 File — (ZIP) [file pone.0282551.s034.zip › Length-based allele verification/y - haploid/1. Allele Frequencies/y_haploid_STRAF_result - allele_frequencies.xlsx]

## Sheet: allele_frequencies
	Allele	DYS19	DYS389I	DYS389II	DYS390	DYS391	DYS392	DYS437	DYS438	DYS439	DYS448	DYS460	DYS481	DYS505	DYS522	DYS533	DYS549	DYS570	DYS576	DYS612	DYS635	DYS643	YGATAH4
8	8																					0.0114942528735632
9	9					0.0114942528735632			0.0114942528735632	0.0114942528735632		0.241379310344828		0.0116279069767442	0.0229885057471264							0.0459770114942529
10	10					0.64367816091954	0.02		0.632183908045977	0.0919540229885057		0.448275862068966			0.114942528735632	0.367816091954023						0.172413793103448	0.0574712643678161
11	11					0.344827586206897	0.24		0.32183908045977	0.28735632183908		0.264367816091954		0.383720930232558	0.459770114942529	0.35632183908046	0.172413793103448					0.298850574712644	0.459770114942529
12	12		0.32183908045977				0.04		0.0344827586206897	0.482758620689655		0.0459770114942529		0.465116279069767	0.310344827586207	0.264367816091954	0.540229885057471					0.425287356321839	0.379310344827586
13	13	0.0123456790123457	0.482758620689655				0.52	0.0229885057471264		0.126436781609195				0.104651162790698	0.0804597701149425	0.0114942528735632	0.241379310344828					0.0459770114942529	0.103448275862069
14	14	0.296296296296296	0.183908045977011				0.16	0.724137931034483						0.0348837209302326	0.0114942528735632		0.0229885057471264
15	15	0.481481481481481	0.0114942528735632					0.229885057471264			0.0114942528735632						0.0229885057471264	0.0459770114942529
16	16	0.123456790123457						0.0229885057471264			0.0229885057471264							0.310344827586207	0.114942528735632
17	17	0.0864197530864197									0.0229885057471264							0.195402298850575	0.183908045977011
18	18										0.448275862068966							0.195402298850575	0.379310344827586
19	19										0.126436781609195							0.126436781609195	0.218390804597701		0.0459770114942529
20	20										0.28735632183908							0.126436781609195	0.103448275862069		0.229885057471264
21	21				0.0114942528735632						0.0689655172413793		0.0804597701149425								0.333333333333333
22	22				0.0229885057471264						0.0114942528735632		0.103448275862069								0.137931034482759
23	23				0.333333333333333								0.494252873563218								0.206896551724138
24	24				0.32183908045977								0.126436781609195								0.0459770114942529
25	25				0.298850574712644								0.114942528735632
26	26			0.0116279069767442	0.0114942528735632								0.0229885057471264							0.0344827586206897
27	27			0.0581395348837209									0.0459770114942529							0.0459770114942529
28	28			0.244186046511628									0.0114942528735632							0.0689655172413793
29	29			0.267441860465116																0.0804597701149425
30	30			0.27906976744186																0.229885057471264
31	31			0.104651162790698																0.241379310344828
32	32			0.0348837209302326																0.126436781609195
33	33																			0.137931034482759
34	34																			0.0229885057471264
35	35																			0.0114942528735632
111	111						0.02
N	N	81	87	86	87	87	50	87	87	87	87	87	87	86	87	87	87	87	87	87	87	87	87
