# Supplementary material for: STRategy: A support system for collecting and analyzing next-generation sequencing data of short tandem repeats for forensic science
Source: PLoS One. 2023 Jul 17;18(7):e0282551. doi: 10.1371/journal.pone.0282551 (PMC10351723; doi:10.1371/journal.pone.0282551)
Supplement: S1 File — (ZIP) [file pone.0282551.s034.zip › Length-based allele verification/y - haploid/1. Allele Frequencies/y_haploid_STRategy_result - allele frequencies.csv]

	DYS19	DYS389I	DYS389II	DYS390	DYS391	DYS392	DYS437	DYS438	DYS439	DYS448	DYS460	DYS481	DYS505	DYS522	DYS533	DYS549	DYS570	DYS576	DYS612	DYS635	DYS643	Y-GATA-H4
8																					0.011494253
9					0.011494253			0.011494253	0.011494253		0.2413793		0.011627907	0.022988506							0.04597701
10					0.6436782	0.02		0.6321839	0.09195402		0.44827586			0.11494253	0.3678161						0.1724138	0.057471264
11					0.3448276	0.24		0.3218391	0.28735632		0.26436782		0.38372093	0.4597701	0.35632184	0.1724138					0.29885057	0.4597701
11.1						0.02
12		0.3218391				0.04		0.03448276	0.4827586		0.04597701		0.4651163	0.31034482	0.26436782	0.54022986					0.42528737	0.37931034
13	0.012345679	0.4827586				0.52	0.022988506		0.12643678				0.10465116	0.08045977	0.011494253	0.2413793					0.04597701	0.10344828
14	0.2962963	0.18390805				0.16	0.7241379						0.034883723	0.011494253		0.022988506
15	0.4814815	0.011494253					0.22988506			0.011494253						0.022988506	0.04597701
16	0.12345679						0.022988506			0.022988506							0.31034482	0.11494253
17	0.086419754									0.022988506							0.1954023	0.18390805
18										0.44827586							0.1954023	0.37931034
19										0.12643678							0.12643678	0.21839081		0.04597701
20										0.28735632							0.12643678	0.10344828		0.22988506
21				0.011494253						0.06896552		0.08045977								0.33333334
22				0.022988506						0.011494253		0.10344828								0.13793103
23				0.33333334								0.49425286								0.20689656
24				0.3218391								0.12643678								0.04597701
25				0.29885057								0.11494253
26			0.011627907	0.011494253								0.022988506							0.03448276
27			0.058139537									0.04597701							0.04597701
28			0.24418604									0.011494253							0.06896552
29			0.26744187																0.08045977
30			0.27906978																0.22988506
31			0.10465116																0.2413793
32			0.034883723																0.12643678
33																			0.13793103
34																			0.022988506
35																			0.011494253
