# Supplementary material for: STRategy: A support system for collecting and analyzing next-generation sequencing data of short tandem repeats for forensic science
Source: PLoS One. 2023 Jul 17;18(7):e0282551. doi: 10.1371/journal.pone.0282551 (PMC10351723; doi:10.1371/journal.pone.0282551)
Supplement: S1 File — (ZIP) [file pone.0282551.s034.zip › Length-based allele verification/y - haploid/2. Statistical Values/y_haploid compare result - forensics_parameters.xlsx]

## Sheet: Sheet1
STRategy						STRAF								Compare
locus	N	PIC	PM	PD		locus	N	Nall	GD	PIC	PM	PD		locus	N	PIC	PM	PD
DYS19	81	0.601968	0.342478	0.657522		DYS19	81	5	0.665741	0.601968	0.342478	0.657522		DYS19	Correct	Correct	Correct	Correct
DYS389I	87	0.55826	0.370591	0.629409		DYS389I	87	4	0.636728	0.55826	0.370591	0.629409		DYS389I	Correct	Correct	Correct	Correct
DYS389II	86	0.739656	0.224716	0.775284		DYS389II	86	7	0.784405	0.739656	0.224716	0.775284		DYS389II	Correct	Correct	Correct	Correct
DYS390	87	0.633355	0.304796	0.695204		DYS390	87	6	0.703288	0.633355	0.304796	0.695204		DYS390	Correct	Correct	Correct	Correct
DYS391	87	0.367969	0.53336	0.46664		DYS391	87	3	0.472066	0.367969	0.53336	0.46664		DYS391	Correct	Correct	Correct	Correct
DYS392	50	0.594356	0.356	0.644		DYS392	50	6	0.657143	0.594356	0.356	0.644		DYS392	Correct	Correct	Correct	Correct
DYS437	87	0.365076	0.57828	0.42172		DYS437	87	4	0.426624	0.365076	0.57828	0.42172		DYS437	Correct	Correct	Correct	Correct
DYS438	87	0.411319	0.504558	0.495442		DYS438	87	4	0.501203	0.411319	0.504558	0.495442		DYS438	Correct	Correct	Correct	Correct
DYS439	87	0.605519	0.340203	0.659797		DYS439	87	5	0.667469	0.605519	0.340203	0.659797		DYS439	Correct	Correct	Correct	Correct
DYS448	87	0.648506	0.305589	0.694411		DYS448	87	8	0.702486	0.648506	0.305589	0.694411		DYS448	Correct	Correct	Correct	Correct
DYS460	87	0.607739	0.331219	0.668781		DYS460	87	4	0.676557	0.607739	0.331219	0.668781		DYS460	Correct	Correct	Correct	Correct
DYS481	87	0.68073	0.293434	0.706566		DYS481	87	8	0.714782	0.68073	0.293434	0.706566		DYS481	Correct	Correct	Correct	Correct
DYS505	86	0.551438	0.375879	0.624121		DYS505	86	5	0.631464	0.551438	0.375879	0.624121		DYS505	Correct	Correct	Correct	Correct
DYS522	87	0.618514	0.328049	0.671951		DYS522	87	6	0.679765	0.618514	0.328049	0.671951		DYS522	Correct	Correct	Correct	Correct
DYS533	87	0.596624	0.332276	0.667724		DYS533	87	4	0.675488	0.596624	0.332276	0.667724		DYS533	Correct	Correct	Correct	Correct
DYS549	87	0.563477	0.380896	0.619104		DYS549	87	5	0.626303	0.563477	0.380896	0.619104		DYS549	Correct	Correct	Correct	Correct
DYS570	87	0.763192	0.206764	0.793236		DYS570	87	6	0.802459	0.763192	0.206764	0.793236		DYS570	Correct	Correct	Correct	Correct
DYS576	87	0.712948	0.249306	0.750694		DYS576	87	5	0.759423	0.712948	0.249306	0.750694		DYS576	Correct	Correct	Correct	Correct
DYS612	87	0.819537	0.161316	0.838684		DYS612	87	10	0.848436	0.819537	0.161316	0.838684		DYS612	Correct	Correct	Correct	Correct
DYS635	87	0.734417	0.230017	0.769983		DYS635	87	6	0.778936	0.734417	0.230017	0.769983		DYS635	Correct	Correct	Correct	Correct
DYS643	87	0.644737	0.304267	0.695733		DYS643	87	6	0.703823	0.644737	0.304267	0.695733		DYS643	Correct	Correct	Correct	Correct
Y-GATA-H4	87	0.559882	0.369269	0.630731		YGATAH4	87	4	0.638065	0.559882	0.369269	0.630731		Y-GATA-H4	Correct	Correct	Correct	Correct
