# Supplementary material for: STRategy: A support system for collecting and analyzing next-generation sequencing data of short tandem repeats for forensic science
Source: PLoS One. 2023 Jul 17;18(7):e0282551. doi: 10.1371/journal.pone.0282551 (PMC10351723; doi:10.1371/journal.pone.0282551)
Supplement: S1 File — (ZIP) [file pone.0282551.s034.zip › Length-based allele verification/y - haploid/2. Statistical Values/y_haploid_STRategy_result - forensics_parameters.csv]

locus	N	PIC	PM	PD
DYS19	81	0.6019683434623407	0.34247829302784305	0.657521706972157
DYS389I	87	0.5582599637912236	0.3705905664223461	0.6294094335776539
DYS389II	86	0.7396559723232051	0.2247160734077883	0.7752839265922117
DYS390	87	0.6333550455054845	0.30479588824111353	0.6952041117588865
DYS391	87	0.3679685983020886	0.5333597964338581	0.4666402035661419
DYS392	50	0.5943561894281095	0.3559999763369564	0.6440000236630437
DYS437	87	0.3650759634360577	0.5782797835291833	0.4217202164708167
DYS438	87	0.4113187166299114	0.5045580763371277	0.4954419236628723
DYS439	87	0.6055186857714467	0.34020345056032575	0.6597965494396743
DYS448	87	0.648505620932463	0.305588584881995	0.694411415118005
DYS460	87	0.6077394517276505	0.33121944879080667	0.6687805512091933
DYS481	87	0.6807298189868008	0.2934337319772506	0.7065662680227494
DYS505	86	0.5514378230638782	0.37587886852383023	0.6241211314761698
DYS522	87	0.6185137464755974	0.3280486105870487	0.6719513894129513
DYS533	87	0.5966238856524462	0.3322763926892083	0.6677236073107917
DYS549	87	0.5634770610392932	0.38089572749013223	0.6191042725098678
DYS570	87	0.7631917450838922	0.2067644243700879	0.7932355756299121
DYS576	87	0.7129481328897177	0.24930637900644104	0.750693620993559
DYS612	87	0.8195370215427076	0.16131589231843568	0.8386841076815643
DYS635	87	0.7344166675339554	0.2300171841402039	0.7699828158597961
DYS643	87	0.6447368447778332	0.3042674105969285	0.6957325894030715
Y-GATA-H4	87	0.5598816929463306	0.3692693834877547	0.6307306165122453
