# Supplementary material for: STRategy: A support system for collecting and analyzing next-generation sequencing data of short tandem repeats for forensic science
Source: PLoS One. 2023 Jul 17;18(7):e0282551. doi: 10.1371/journal.pone.0282551 (PMC10351723; doi:10.1371/journal.pone.0282551)
Supplement: S2 File — (ZIP) [file pone.0282551.s035.zip]

Archive with 7 entries (6 files):
- Pattern alignment verification/
- Pattern alignment verification/58D041-F.xlsx
- Pattern alignment verification/58D213-F.xlsx
- Pattern alignment verification/59D096-F.xlsx
- Pattern alignment verification/60D024-M.xlsx
- Pattern alignment verification/60D061-M.xlsx
- Pattern alignment verification/additional loci.xlsx
