# Supplementary material for: STRategy: A support system for collecting and analyzing next-generation sequencing data of short tandem repeats for forensic science
Source: PLoS One. 2023 Jul 17;18(7):e0282551. doi: 10.1371/journal.pone.0282551 (PMC10351723; doi:10.1371/journal.pone.0282551)
Supplement: S1 Table — (XLSX) [file pone.0282551.s036.xlsx]

## Sheet: Sheet1
Autosomal (diploid)	x (diploid)	x (haploid)	y (diploid)	y (haploid)
CSF1PO	DXS10074	DXS10074	DYF387S1	DYS19
D10S1248	DXS10103	DXS10103	DYS385a-b	DYS389I
D12S391	DXS10135	DXS10135		DYS389II
D13S317	DXS7132	DXS7132		DYS390
D16S539	DXS7423	DXS7423		DYS391
D17S1301	DXS8378	DXS8378		DYS392
D18S51	HPRTB	HPRTB		DYS437
D19S433				DYS438
D1S1656				DYS439
D20S482				DYS448
D21S11				DYS460
D22S1045				DYS481
D2S1338				DYS505
D2S441				DYS522
D3S1358				DYS533
D4S2408				DYS549
D5S818				DYS570
D6S1043				DYS576
D7S820				DYS612
D8S1179				DYS635
D9S1122				DYS643
FGA				Y-GATA-H4
PentaD
PentaE
TH01
TPOX
vWA
