# Supplementary material for: STRategy: A support system for collecting and analyzing next-generation sequencing data of short tandem repeats for forensic science
Source: PLoS One. 2023 Jul 17;18(7):e0282551. doi: 10.1371/journal.pone.0282551 (PMC10351723; doi:10.1371/journal.pone.0282551)
Supplement: S2 Table — (XLSX) [file pone.0282551.s037.xlsx]

## Sheet: Sheet1
Locus
CSF1PO	D10S1248	D12S391
D13S317	D16S539	D18S51
D19S433	D1S1656	D21S11
D22S1045	D2S1338	D2S441
D3S1358	D4S2408	D5S818
D6S1043	D7S820	D8S1179
FGA	PentaD	PentaE
TH01	TPOX	vWA
DYS391
