# Supplementary material for: STRategy: A support system for collecting and analyzing next-generation sequencing data of short tandem repeats for forensic science
Source: PLoS One. 2023 Jul 17;18(7):e0282551. doi: 10.1371/journal.pone.0282551 (PMC10351723; doi:10.1371/journal.pone.0282551)
Supplement: S3 Table — (XLSX) [file pone.0282551.s038.xlsx]

## Sheet: Sheet1
Locus	First allele	Second allele
D12S391	19.3	21
D19S433	13	15.2
D1S1656	14	17.3
D21S11	29	30.2
D2S441	11	11.3
D6S1043	14	20.3
D7S820	8	9.1
D8S1179	15	15.3
FGA	22	24.2
TH01	6	9.3
